# Supplementary material for: Lactococcus garvieae FUA009, a Novel Intestinal Bacterium Capable of Producing the Bioactive Metabolite Urolithin A from Ellagic Acid
Source: Foods. 2022 Aug 29;11(17):2621. doi: 10.3390/foods11172621 (PMC9455165; doi:10.3390/foods11172621)
Supplement: Supplementary file 1 [file foods-11-02621-s001.zip]

Archive with 1 entries (1 files):
- foods-1831329-supplementary.pdf
